# Supplementary material for: Particles Emission from an Industrial Spray Coating Process Using Nano-Materials
Source: Nanomaterials (Basel). 2022 Jan 18;12(3):313. doi: 10.3390/nano12030313 (PMC8838285; doi:10.3390/nano12030313)
Supplement: Supplementary file 1 [file nanomaterials-12-00313-s001.zip]

Archive with 1 entries (1 files):
- nanomaterials-1451682-supplementary.pdf
